# Supplementary material for: Murine HSCs contribute actively to native hematopoiesis but with reduced differentiation capacity upon aging
Source: eLife. 2018 Dec 18;7:e41258. doi: 10.7554/eLife.41258 (PMC6298771; doi:10.7554/eLife.41258)
Supplement: Supplementary file 1. [file elife-41258-supp1.xlsx]

## Sheet: Sheet1
ORGAN	NOMENCLATURE	PHENOTYPE
Bone marrow	Myeloid progenitors	Lin-c-kit+Sca1-
	LSK	Lin-c-kit+Sca1+
	HSC	Lin-c-kit+Sca1+CD150+CD48-
	MPP	Lin-c-kit+Sca1+CD150-CD48-
	MPP2	Lin-c-kit+Sca1+CD150+CD48+
	MPP3/4	Lin-c-kit+Sca1+CD150-CD48+
	MkP	Lin-c-kit+Sca1-CD150+CD41+
	GMP	Lin-c-kit+Sca1-CD150-CD41-CD16/32+
	PreGM	Lin-c-kit+Sca1-CD150-CD16/32-CD41-CD105-
	PreMegE	Lin-c-kit+Sca1-CD150+CD16/32-CD41-CD105-
	CFU-E	Lin-c-kit+Sca1-CD150-CD16/32-CD41-CD105+
Peripheral blood	Erythrocytes/RBC	FSCmidSSCmid(ter119+CD45-CD41-)
	Platelets	FSClowSSClow(CD41+CD150+)
	CD4+ T cells	CD4+CD8-
	CD8+ T cells	CD4-CD8+
	B cells	CD4-CD8-NK1.1-CD19+
	NK cells	CD4-CD8-NK1.1+CD19-
	Monocytes	CD4-CD8-NK1.1-CD19-SSClowCD11b+Gr1neg/low
	Granulocytes	CD4-CD8-NK1.1-CD19-SSCmid/highCD11b-Gr1+
	Myeloid cells	CD4-CD8-NK1.1-CD19-CD11b+
Skin	Langerhans cells	CD31-CD45+Vg3-TcRgd-F4/80+Ly6G-
	Vg3d+ T cells	CD31-CD45+Vg3+TcRgd+
	Granulocytes	CD31-CD45+Vg3-TcRgd-F4/80-Ly6G+
Peritoneal cavity		CD19+CD5+
	B1a
	B1b	CD19+CD5-CD11b+
	B2	CD19+CD5-CD11b-
