# Supplementary material for: Murine HSCs contribute actively to native hematopoiesis but with reduced differentiation capacity upon aging
Source: eLife. 2018 Dec 18;7:e41258. doi: 10.7554/eLife.41258 (PMC6298771; doi:10.7554/eLife.41258)
Supplement: Supplementary file 2. [file elife-41258-supp2.xlsx]

## Sheet: Sheet1
Gene list for gene expression analysis
Actb	Gata1
Alcam	Gata2
Ccnd3	Gfi1b
Cd34	Hk3
CD41	Hoxb3
Cd48	Jun
Cdkn1b	Ly6a
Cdkn1c	Max
Cdkn2c	Meis1
Cdkn2d	Mllt3
Cebpa	Mpl
Cebpe	ndn
Csf1r	Nfat5
Csf2rb	Prdm16
Dnmt3a	Sdpr
Dntt	Selp
Egr1	Sfpi
Epor	Slamf1
Fgd5	Tbp
Flt3	TEK
Fos	Trib2
Gadd45a	vwf
Gadd45b	zfp521
Gapdh	Zfpm1
